# Supplementary material for: Atypical Exon 2/3 Mutants G48C, Q43K, and E37K Present Oncogenic Phenotypes Distinct from Characterized NRAS Variants
Source: Cells. 2024 Oct 12;13(20):1691. doi: 10.3390/cells13201691 (PMC11506670; doi:10.3390/cells13201691)
Supplement: Supplementary file 1 [file cells-13-01691-s001.zip]

Archive with 1 entries (1 files):
- cells-3227833-supplementary.pdf
